# Supplementary material for: Effects of Algal Extracellular Polysaccharides on the Formation of Filamentous Manganese Oxide Particles in the Near-Bottom Layer of Lake Biwa
Source: Microorganisms. 2023 Jul 15;11(7):1814. doi: 10.3390/microorganisms11071814 (PMC10386369; doi:10.3390/microorganisms11071814)
Supplement: Supplementary file 1 [file microorganisms-11-01814-s001.zip]

Archive with 1 entries (1 files):
- microorganisms-2487882-SI.pdf
